# Supplementary material for: Prevalence and clonal relationship of ESBL-producing Salmonella strains from humans and poultry in northeastern Algeria
Source: BMC Vet Res. 2017 May 15;13:132. doi: 10.1186/s12917-017-1050-3 (PMC5433073; doi:10.1186/s12917-017-1050-3)
Supplement: Supplementary file 2 — Results of antibiotics sensitivity testing of poultry and human strains. (XLS 39 kb) [file 12917_2017_1050_MOESM2_ESM.xls]

## Sheet: Poultry
Strains	Origin	AMC	TIC	FOX	CTX	ATM	IPM	ETP	CN	AK	CIP	CT	SXT	FF
91	POULTRY	24	25	25	32	35	29	32	27	22	31	14	31	30
92	POULTRY	24	6	30	36	32	27	30	10	18	31	15	32	37
93	POULTRY	15	6	25	33	32	27	34	9	20	31	14	31	29
94	POULTRY	24	27	25	34	34	28	33	27	21	31	13	32	31
98	POULTRY	26	28	26	35	35	28	34	28	21	31	12	27	33
100	POULTRY	25	23	26	30	30	27	30	27	21	32	14	22	29
101	POULTRY	27	28	24	34	35	30	33	27	24	32	14	28	34
106	POULTRY	27	25	28	35	33	29	33	27	23	31	15	30	32
111	POULTRY	30	30	30	35	35	33	35	28	22	9	15	27	40
112	POULTRY	29	30	29	33	30	30	33	27	22	10	15	33	36
113	POULTRY	30	30	30	35	36	30	35	28	21	12	16	30	36
114	POULTRY	27	27	30	33	30	30	33	27	22	10	15	33	34
115	POULTRY	28	27	30	33	34	33	35	28	25	10	15	32	34
116	POULTRY	30	30	30	36	35	35	35	27	23	27	16	30	36
118	POULTRY	28	30	30	36	35	35	35	11	22	10	15	25	35
119	POULTRY	30	30	30	36	36	35	35	27	22	26	15	26	35
121	POULTRY	29	31	30	34	35	34	34	28	25	12	15	33	35
123	POULTRY	30	30	28	36	30	35	35	10	31	31	15	26	35
125	POULTRY	29	29	29	35	35	35	35	29	22	27	15	27	35
128	POULTRY	24	6	27	34	33	32	35	12	23	12	16	29	35
130	POULTRY	24	6	28	35	35	30	34	27	22	10	15	30	35
131	POULTRY	36	30	30	36	35	30	35	27	20	22	16	28	34
132	POULTRY	30	30	30	36	36	34	35	27	20	24	16	27	34
155	POULTRY	30	27	27	35	36	31	32	28	23	16	16	27	36
156	POULTRY	30	25	25	34	35	30	32	28	34	31	16	28	38
157	POULTRY	30	26	25	35	35	30	32	27	23	16	15	28	37
158	POULTRY	15	24	25	35	36	31	32	9	21	12	15	27	35
159	POULTRY	31	27	26	34	35	30	32	27	23	16	15	28	34
160	POULTRY	15	6	25	32	31	27	34	9	21	13	14	24	30
161	POULTRY	15	6	24	33	32	27	34	9	22	12	15	25	30
162	POULTRY	24	6	27	13	19	29	32	27	23	36	15	23	32
163	POULTRY	24	6	26	6	18	30	34	28	24	35	16	25	31
164	POULTRY	24	6	30	13	20	30	34	28	22	35	15	26	30
165	POULTRY	25	6	32	15	29	31	35	29	26	35	15	27	34
166	POULTRY	25	6	28	35	25	27	30	27	22	18	15	28	35
167	POULTRY	24	6	28	14	20	30	35	27	23	32	16	26	33
169	POULTRY	24	6	28	13	21	30	32	27	22	34	15	24	30
170	POULTRY	25	6	25	6	17	30	33	27	20	34	15	23	32
171	POULTRY	24	6	31	17	22	30	35	29	24	34	15	28	33
172	POULTRY	25	6	28	11	21	30	32	28	22	36	15	24	32
174	POULTRY	24	6	29	6	20	33	32	27	22	34	15	25	31
175	POULTRY	15	6	24	33	31	27	33	9	21	15	15	28	33
176	POULTRY	15	6	25	34	32	27	32	9	20	20	15	29	35
177	POULTRY	25	6	28	11	18	31	33	29	22	32	15	17	30
178	POULTRY	24	6	30	14	21	30	35	27	25	35	15	23	35
AMC : Amoxicillin / Clavulanic acid; TIC: Ticarcillin ; FOX: Cefoxitin;CTX: Cefotaxime; ATM, Aztreonam; IPM: Imipenem, ETP: Ertapenem, GEN: Gentamicin,AK:Amikacin ; CIP : Ciprofloxacin, CT: Colistin, SXT: Trimethoprim/ sulfamethoxazole; FF: Fosfomycin .

## Sheet: Human
Strains	Origin	AMC	TIC	FOX	CTX	ATM	IPM	ETP	CN	AK	CIP	CT	SXT	FF
41	HUMAN	7	6	25	33	36	35	30	27	24	31	16	24	23
16	HUMAN	6	6	24	32	34	35	30	10	25	6	16	24	23
1577	HUMAN	8	6	25	6	11	30	30	7	6	31	16	6	24
703	HUMAN	6	6	24	33	30	30	30	10	24	8	16	24	22
874	HUMAN	6	6	25	33	35	35	30	27	26	31	17	24	28
2	HUMAN	28	29	30	33	35	37	34	37	30	34	18	28	30
753	HUMAN	24	6	24	30	30	29	30	23	24	31	17	26	23
884	HUMAN	8	6	24	6	12	32	30	6	6	31	16	6	21
953	HUMAN	25	6	24	33	30	30	30	23	26	31	17	26	23
853	HUMAN	25	6	25	32	30	32	31	25	24	32	18	26	20
669	HUMAN	25	6	24	30	30	31	32	25	21	32	17	25	20
864	HUMAN	30	33	24	33	33	33	35	27	28	6	18	30	26
883	HUMAN	20	25	27	6	6	37	33	6	26	31	19	6	23
568	HUMAN	23	26	28	38	38	34	37	30	25	35	21	6	23
1576	HUMAN	27	32	26	38	34	32	35	27	27	35	18	27	24
1623	HUMAN	27	28	28	37	38	35	35	30	30	35	20	28	28
3832	HUMAN	24	30	24	37	35	34	35	25	25	31	18	30	22
1664	HUMAN	28	30	25	37	38	37	35	28	30	32	18	30	28
587	HUMAN	28	29	23	34	33	32	36	28	28	32	18	32	24
864	HUMAN	32	28	22	34	34	32	36	27	28	6	18	30	21
524	HUMAN	32	35	32	39	38	38	37	34	33	35	18	32	33
256	HUMAN	27	29	26	39	34	34	34	28	28	31	18	30	6
209	HUMAN	28	30	24	37	38	38	37	28	28	38	18	29	6
483	HUMAN	6	6	28	37	38	34	30	6	28	30	18	6	28
1126	HUMAN	27	30	25	37	37	35	32	27	26	34	17	33	28
435	HUMAN	6	6	30	26	6	36	33	6	29	34	20	6	23
535	HUMAN	28	32	27	37	38	33	36	28	30	31	19	30	30
1960	HUMAN	6	6	28	38	38	38	36	28	28	34	18	6	29
270	HUMAN	6	6	28	32	38	33	35	27	6	30	20	29	22
1320	HUMAN	30	33	28	38	38	37	35	27	28	37	18	33	25
663	HUMAN	23	29	24	35	34	34	38	28	28	35	18	29	6
402	HUMAN	6	6	25	33	35	29	30	27	24	6	18	29	22
YFA	HUMAN	6	6	25	6	20	35	28	28	25	34	18	24	24
604	HUMAN	6	6	25	35	32	35	34	29	28	31	18	23	28
305	HUMAN	6	6	24	6	6	30	29	6	28	37	18	29	6
476	HUMAN	6	6	28	6	6	34	28	6	6	34	19	6	28
343	HUMAN	6	6	28	32	35	34	32	27	20	31	18	6	24
366	HUMAN	6	6	27	36	34	34	34	27	27	31	18	32	25
AMC : Amoxicillin / Clavulanic acid; TIC: Ticarcillin ; FOX: Cefoxitin;CTX: Cefotaxime; ATM, Aztreonam; IPM: Imipenem, ETP: Ertapenem, GEN: Gentamicin,AK:Amikacin ; CIP : Ciprofloxacin, CT: Colistin, SXT: Trimethoprim/ sulfamethoxazole; FF: Fosfomycin .

## Sheet: Breakpoints Eucast 2015
Antibiotics	Diameter
	Resistant ≤	Sensitive ≥
amoxicillin/clavulanic acid	18	24
ticarcillin	24	30
cefoxitin	23	29
cefotaxime	25	31
aztreonam	28	36
imipenem	26	32
ertapenem	29	36
gentamicin	26	32
amikacin	19	26
ciprofloxacin	30	40
colistin	<17	>17
trimethoprim/sulfamethoxazole	23	29
fosfomycin	12	12
